# Supplementary material for: Assessment of validity evidence for the RobotiX robot assisted surgery simulator on advanced suturing tasks
Source: BMC Surg. 2020 Aug 12;20:183. doi: 10.1186/s12893-020-00839-z (PMC7430880; doi:10.1186/s12893-020-00839-z)
Supplement: Supplementary file 2 — Additional file 2. [file 12893_2020_839_MOESM2_ESM.csv]

ID	Group	Subexpert	Age	Sex	Dexterity	Surgical_Skill_level	Specialty_to_be	Lap_Experience_overall	No_Basic_RobotProc	No_Advanced_RobotProc	Experience_simulator_LapBasic	Experience_simulator_LapBAdvanced	Experience_simulator_RobotBasic	Experience_simulator_RobotAdvanced	Type_simulator	Type_simulator_other	Task1_Accurate_punctures	Task1_Bad_wound_approximation	Task1_Clutch_usage	Task1_Suture_breakage	Task1_Inaccurate_punctures	Task1_Inaccurate_targeting	Task1_Instrument_collisions	Task1_Number_of_movements_left	Task1_Number_of_movements_right	Task1_Number_of_times_out_of_view	Task1_Path_length_left	Task1_Path_length_right	Task1_Precision_needle_placements	Task1_Total_errors	Task1_Total_path_instruments_out_of_view	Task1_Total_time	Task1_Total_time_instruments_out_of_view	Task1_Total_wound_seperation	Task1_Total_number_movements	Task1_Total_path_length	Task2_Suture_breakage	Task2_Dropped_needles	Task2_Unnecessary_needle_piercing	Task2_Accurate_needle_passages	Task2_Perpendiculair_needle_passage	Task2_Number_entrance_and_exits	Task2_Time_needle_outside_of_view	Task2_Number_of_knots	Task2_Number_of_Surgeon_knots	Task2_Total_time	Task2_Total_time_to_suture	Task2_Total_time_to_knot	Task3_Distance_scope_and_tissue
3	1	1	22	2	1	0	0	0	0	0	3	0	0	0	0		9	2	0	0	9	17,78	16	500	377	2	5355,45	3127,75	50	11	57,01	564,1	1,4	6,27	877	8483,2	0	0	3	100	0	4	11,91	1	1	117	96,2	82,3	119,9
19	1	1	25	2	1	0	0	0	0	0	3	0	0	0	0		8	0	1	1	12	13,46	13	456	473	0	4724,66	4019,93	40	8	0	605,9	0	0	929	8744,59	5	6	36	95	20	20	42,04	2	1	1136	1060,8	29,2	121
43	1	1	21	2	1	0	0	0	0	0			0	0			11	0	1	0	23	65,82	26	436	452	0	4210,4	3871,27	32,35	12	0	567,9	0	0	888	8081,67	0	1	9	100	100	4	0	1	1	210	115,8	124,8	120,7
44	1	1	23	2	1	0	0	0	0	0	0	0	0	0	0		10	0	4	0	4	14,28	10	404	507	1	3446,64	3937,91	71,43	11	3,21	656,7	0	0	911	7384,55	0	1	6	100	33	12	6,76	1	1	344	308,3	101,4	120,6
46	1	1	21	2	1	0	0	0	0	0	0	0	0	0	0		7	0	3	0	10	38,55	14	336	348	1	3609,03	3957,2	41,18	8	108,72	418	3,42	0	684	7566,23	0	9	0	75	50	4	6,3	1	1	320	255,5	281,9	113
47	1	1	21	2	2	0	0	0	0	0	0	0	0	0	0		12	0	3	0	8	10,95	26	787	432	6	7752,4	4502	60	18	128,07	671,9	4,99	0	1219	12254,4	1	16	4	75	50	8	12,34	1	1	406	366,3	265,8	121
48	1	1	21	2	1	0	0	0	0	0	0	0	0	0			7	1	1	0	8	18,57	18	281	526	2	2305,6	4180,96	46,67	9	3,1	581,1	0	2,69	807	6486,56	1	13	14	62,5	0	8	14,09	1	1	604	562	338,9	120,7
49	1	1		1	1	0	0	0	0	0	1.3	0	0	0	88		9	0	1	0	6	5,47	9	368	333	0	3311,37	2531,08	60	10	0	521,9	0	0	701	5842,45	1	2	5	87,5	25	8	0	2	1	289	221,7	113,3	121,2
50	1	1	22	2	1	0	0	0	0	0	0	0	0	0	0		9	0	12	0	26	273,14	26	806	963	1	8205,11	9038,92	25,71	11	0	1067,6	0	0	1769	17244,03	0	23	9	50	17	12	5,69	1	1	590	520,7	132,9	120,8
51	1	1	24	2	1	0	0	0	0	0	0	0	0	0	0		9	0	1	0	9	17,74	9	245	337	4	2806,31	3818,45	50	13	54,32	363,2	,18	0	582	6624,76	0	5	2	100	0	4	1,83	1	1	160	112,8	114,4	120,6
55	1	1	23	1	1	0	0	0	0	0	0	0	0	0			5	0	0	0	21	129,94	10	314	316	0	2961,19	2694,52	19,23	5	0	452,6	0	0	630	5655,71	3	19	19	85	43	13	6,37	1	0	547	377,6	84,5	120,3
56	1	1	25	1	1	0	0	0	0	0	0	0	0	0			8	0	2	0	3	3,71	15	327	282	1	2950,75	2812,5	72,73	9	43,29	455,2	1,48	0	609	5763,25	0	19	7	100	50	16	44,22	1	1	669	609,1	220,1	120,8
57	1	1	26	2	1	0	0	0	0	0	0	0	0	0			9	0	6	0	8	27,4	1	335	334	3	4757,9	3222,01	52,94	12	34,91	453,1	1,24	0	669	7979,91	1	28	32	92	50	39	13,45	0	0	1021	147,6	14,4	119,6
58	1	1	22	1	1	0	0	0	0	0	3	0	0	0			8	0	19	0	5	11,31	10	251	494	2	1839,12	3597,02	61,54	10	6,08	825,9	0	0	745	5436,14	0	0	5	100	50	4	4,5	1	1	353	176	184,3	120
59	1	1	22	1	1	0	0	0	0	0	3	0	0	0			8	0	3	0	9	115,75	16	262	353	1	3278,34	4328,63	47,06	9	64,68	409	1,25	0	615	7606,97	0	1	9	92	50	12	0	2	2	306	240	52	120,8
62	1	1	20	2	1	0	0	0	0	0	0	0	0	0			4	4	0	1	1	20,06	13	185	140	1	1578	1105,5	80	6	19,18	243,4	0	10,42	325	2683,5	2	10	6	83	67	12	0	1	0	921	869	101,5	121,2
63	1	1	24	1	2	0	0	0	0	0	0	0	0	0			10	0	0	0	27	74,24	21	520	480	1	4368,66	4111,81	27,03	11	3,02	761,8	0	0	1000	8480,47	1	22	19	92	17	26	2,19	1	1	1115	1021,7	326,7	120,8
64	1	1	24	1	1	0	0	0	0	0	0	0	0	0			5	0	4	1	27	273,68	31	687	829	10	8023,74	9157,33	15,63	18	257,61	1046,5	7,6	0	1516	17181,07	0	18	15	80	40	30	3,64	1	1	1406	1308	63,8	121
65	1	1	23	2	1	0	0	0	0	0	1,2,3	0	0	0	88		10	0	1	0	2	,36	6	161	177	1	1532,7	1702,37	83,33	11	15,96	223,6	1,12	0	338	3235,07	0	1	2	100	50	4	21,38	1	0	231	116,4	108,9	120,2
66	1	1	26	2	2	0	0	0	0	0	0	0	0	0			10	0	8	0	31	78,88	6	716	496	1	6525,01	3882,04	24,39	13	0	972,6	0	0	1212	10407,05	0	0	10	100	0	4	2,96	1	0	302	127,7	143	121,1
67	1	1	22	1	1	0	0	0	0	0	0	0	0	0			18	0	8	0	34	120,1	51	543	541	2	6241,55	5441,22	34,62	20	32,37	777,2	1,02	0	1084	11682,77	1	30	11	73	50	11	8,06	1	1	790	640,8	352,9	121,1
69	1	1	25	2	1	0	0	0	0	0	0	0	0	0			11	0	1	0	21	36,88	13	509	402	0	5252,35	2881,23	34,38	11	0	530,2	0	0	911	8133,58	0	0	4	100	0	4	2,56	1	0	218	125,1	92,5	120,4
72	1	1	28	1	1	0	0	0	0	0	0	0	0	0			8	1	4	0	21	86,54	26	635	607	1	5354,36	5416,83	27,59	9	9,73	919	0	2,98	1242	10771,19	0	25	6	75	50	4	1,64	1	0	519	380	488,3	119,7
74	1	1	27	1	1	0	0	0	0	0	0	0	0	0			10	0	17	0	10	18,04	14	507	375	1	5120,63	3213	50	13	6,37	550,6	0	0	882	8333,63	0	1	16	100	10	20	3,31	2	2	676	632,2	164	120,5
77	1	1	23	2	1	0	0	0	0	0	0	0	0	0			10	0	2	0	17	64,87	30	455	475	3	3934,53	3948,02	37,04	13	21,28	815,6	3,58	0	930	7882,55	0	29	7	100	100	4	6,72	1	1	555	522	496	119,9
78	1	1	23	2	1	0	0	0	0	0	0	0	0	0			11	0	8	0	4	7,7	6	341	319	2	2817,87	2893,9	73,33	13	6,25	453,1	1,22	0	660	5711,77	2	16	6	92	50	12	2,59	1	1	514	465,7	156,9	120,9
85	1	1	25	1	2	0	0	0	0	0	0	0	0	0	0		9	1	7	1	10	4,16	6	198	231	3	2180,01	2493,17	47,37	14	137,64	327	0	2,6	429	4673,18													120,7
86	1	1	25	1	1	0	0	0	0	0	0	0	0	0			8	0	5	0	16	33,31	15	323	401	0	2566,37	3588,14	33,33	8	0	627,8	0	0	724	6154,51	0	0	12	100	75	8	0	1	1	353	281,4	142,5	121,4
89	1	1	31	2	1	0	0	0	0	0	1,2,3	0	0	0	7.8		11	0	9	0	6	15,96	5	350	316	0	3553,58	3196,5	64,71	11	0	463,7	0	0	666	6750,08	0	8	16	100	67	12	1,01	1	0	622	314,1	240,1	120,3
13	2	2	41	1	1	7	7	4	0	0	2.2999999999999998	0	0	0	88		8	0	0	0	2	,76	3	176	225	0	2017,62	2044,56	80	8	0	244,6	0	0	401	4062,18	1	6	11	100	50	16	0	1	0	380	311,8	86,9	121,1
14	2	2	33	2	1	7	7	3	0	0	1,2,3	1,2,3	1	1	1,2,3,4,5,6,8		8	0	3	0	5	2,73	6	203	214	0	2544,88	1884,27	61,54	8	0	299,7	0	0	417	4429,15	0	11	1	75	50	4	0	1	1	176	143,6	128,6	88,1
16	2	2	32	1	2	4	3	2	0	0	1.3	1.3	0	0	3		12	0	24	0	11	17,92	16	513	501	19	4679,43	4898,96	52,17	32	341,32	717	28,08	0	1014	9578,39	0	2	4	62,5	50	8	0	3	3	303	239,5	64,9	107,6
33	2	2	52	1	1	7	3	4	0	0	1	1	0	0	1.3		4	1	2	1	33	176,66	55	680	717	0	6356,51	6624,48	10,81	5	0	1022,3	0	3,08	1397	12980,99	0	3	21	85	50	20	2,27	0	0	810			120
34	2	2	47	1	1	7	7	4	0	0	3	1.2	0	0	88		5	0	1	0	11	118,06	9	222	291	1	2274,37	2841,3	31,25	7	0	367,4	0	0	513	5115,67	0	4	5	100	33	4	0	1	0	229	156	150,2	120,5
54	2	2	38	1	1	7	2	3	1	0	2.2999999999999998	3	1	1	8		5	0	0	1	13	29,14	7	476	589	6	4556,63	7139,36	27,78	12	157,98	570,2	2,49	0	1065	11695,99	0	1	0	75	0	4	1,28	1	0	106	91,8	111,2	120,5
61	2	2	30	1	1	4	2	2	0	0	1.3	0	0	0	88		9	0	0	0	8	19,63	12	206	318	3	3422,73	3079,26	52,94	12	141,7	436,2	3,66	0	524	6501,99	0	5	9	100	17	12	7,55	1	0	400	324,7	21,8	121,1
70	2	2	34	2	1	5	11	2	0	0	1,2,3	0	0	0	9	Simendo	8	4	3	0	13	44,54	22	227	438	0	1500,88	3595,94	38,1	8	0	449,8	0	11,35	665	5096,82	0	28	13	100	20	8	27,52	1	1	611	500,7	225,5	119,6
71	2	2	31	2	1	4	11	2	0	0	3	3	0	0	88		8	0	21	0	13	24,59	14	398	538	1	4670,02	5292,51	38,1	9	18,46	546,1	0	0	936	9962,53	0	12	8	75	50	4	2,6	1	0	247	168	147,9	119,9
73	2	2	35	1	1	4	11	2	0	0	1.3	1.3	0	0	9	Simendo	11	0	10	0	9	23,33	7	426	372	2	4537,38	3248,37	55	13	16,57	444,6	0	0	798	7785,75	0	0	6	100	0	4	0	1	0	181	109,7	82,9	120,9
75	2	2	33	2	1	5	11	2	0	0	1.3	1.3	1	0	88		10	1	4	0	3	1,01	8	327	234	0	2520,04	1948,47	76,92	11	0	341,1	0	3,02	561	4468,51	0	0	1	100	0	4	9,32	1	0	96	67	64	120,7
76	2	2	31	1	2	3	11	2	0	0	3	3	0	0	88		4	0	10	0	22	146,19	52	698	703	0	7043,89	7759,1	15,38	9	0	826,6	0	0	1401	14802,99	0	14	3	100	33	4	0	1	1	353	278,6	264,8	119,8
79	2	2	38	2	1	7	10	2	0	0	1,2,3	3	0	0	88		9	0	0	0	20	60,7	15	417	497	2	5117,63	5698,14	31,03	13	69,17	529,4	4,75	0	914	10815,77	0	2	7	50	50	4	1,56	1	1	136	109,9	107,9	120,2
80	2	2	33	2	1	4	4	2	0	0	1.3	1.3	0	0	88		12	0	0	0	6	15,35	12	322	542	2	3179,89	5089,57	66,67	14	66,27	515,8	1,53	0	864	8269,46	1	0	9	87,5	50	8	1,67	1	0	208	170,9	85,9	120,9
81	2	2	31	1	1	4	11	2	0	0	3	3	0	0	1		3	0	1	0	9	9,54	3	301	256	0	3294,39	2389,51	25	3	0	286,3	0	0	557	5683,9	0	5	1	2	50		0	2	0	145	125,1	147,8	119
82	2	2	30	1	1	2	10	2	0	0	1.3	1.3	0	0	9	Patients	4	3	1	1	12	38,74	1	255	229	4	3252,65	2622,2	25	9	314,18	275,3	5,75	8,72	484	5874,85	0	13	9	100	28,6	12	10,6	1	1	321	278	91,5	120,3
83	2	2	28	2	1	1	1	1	0	0	0	0	0	0			12	0	1	0	12	1,97	25	208	334	3	2422,09	3107,32	50	15	4,45	367,3	1,12	0	542	5529,41	0	0	6	100	50	4	21,31	1	0	138	106,8	68,2	120
84	2	2	34	1	1	5	3	2	0	0	1.3	0	1	0	1.8		16	0	17	0	22	39,54	4	367	485	4	2708,52	4537,82	42,11	20	7,24	606	3,55	0	852	7246,34	0	5	3	100	50	4	3,16	1	1	176	101,6	83,7	120,4
87	2	2	32	1	1	3	10	2	0	0	1,2,3	1,2,3	1,2,3	1,2,3	1,3,8		8	1	7	0	4	9,83	5	179	204	8	1498,91	1411,51	66,67	16	133,06	250,3	4,14	2,81	383	2910,42	0	0	2	100	0	4	0	1	1	118	66,9	77	90,4
91	2	2	41	1	1	7	7	4	0	0	0	0	0	0	0		6	0	3	0	4	6,41	4	161	276	3	1180,46	3020,17	60	9	64,49	265,9	1,85	0	437	4200,63	0	1	4	25	0	4	3,01	1	0	103	59,6	77,8	120,9
102	2	2	38	2	1	3	11	2	0	0	1,2,3	1,2,3	0	0	88		10	0	2	0	14	48,31	18	495	457	0	4963,88	3944,97	41,67	10	0	705,6	0	,04	952	8908,85	1	3	15	100	17	12	4,02	1	1	479	423,9	270,7	120,9
105	2	2	35	2	1	4	11	2	0	0	3	3	0	0	0		7	0	1	0	7	11,22	7	283	221	0	2651,74	2385,76	50	9	0	341,6	0	0	504	5037,5	0	0	2	100	50	4	1,01	1	0	123	103,6	77,2	120,3
107	2	2	37	2	1	7	5	2	0	0	3	3	0	0	88		7	0	6	0	12	120,2	33	628	922	1	6051,81	9982,28	36,84	8	,3	953,9	0	0	1550	16034,09	0	19	11	62,5	20	8	1,36	1	0	349	314,8	122,9	120,6
109	2	2	40	1	1	7	11	4	0	0	1.3	1.3	0	0	1		9	0	1	0	1	,31	4	228	201	0	2343	1901,94	90	9	0	314,2	0	0	429	4244,94	2	8	5	25	0	12	7	3	2	314	286,7	110,4	119,5
110	2	2	33	2	1	4	11	2	0	0	1.3	3	0	0	88		9	0	0	0	4	1,62	10	320	276	1	3403,27	2336,75	69,23	10	1,99	447,6	0	0	596	5740,02	1	3	3	25	33	12	40,22	3	2	437	415,1	141,9	120,9
114	2	2	32	1	1	5	10	2	0	0	1,2,3	1,2,3	1	1	1,6,8		9	0	0	0	13	41,5	10	182	207		2001,9	2081,4	40,9	10	24,9	238	0	0	389	4083,3	1	5	4	100	16,6667	12	17	2	0	273		65,6	93,5
53	3	3	54	1	1	7	2	4	2	2	1.3	1.3	1.3	1.3	8		9	0	3	0	3	4,53	4	203	265	1	1917,39	2398,32	75	11	0	352,1	0	0	468	4315,71	0	4	7	75	25	8	3,3	3	3	344	294,5	124,5	121,3
88	3	3	33	1	1	5	11	2	0	1	0	3	0	1	1.8		8	0	0	0	4	5,23	4	202	223	2	2213,28	2256	66,67	10	6,43	236,5	0	0	425	4469,28	0	9	4	100	20	8	0	2	2	197	154,9	105,2	84,1
93	3	4	46	1	1	7	2	4	5	5							8	2	2	1	6	5,96	1	120	132	0	1324	1075,23	57,14	8	0	144,4	0	5,47	252	2399,23	0	0	1	100	50	4	12,91	1	0	120	96,4	91	87,5
106	3	3	37	1		7	2	3	2	0	0	2.2999999999999998	1	2	8		7	0	9	0	10	14,14	5	185	385	2	1763,8	4007,96	41,18	9	65,11	370,1	1,86	0	570	5771,76	0	5	3	100	50	4	0	1	0	226	184,6	179,2	120,5
111	3	4	50	1	3	7	10	4	5	5	0	0	1.2	1.2	1.8		11	2	5	0	7	104,7	1	151	241		1498,3	1912,6	61,1	53	648,4	226	43	4,5	392	3410,9	0	0	1	87,5	50	8	3	1	0	166		33,4	112,8
112	3	3	32	2	1	4	10	2	1	2	3	3	1	1	1.8		8	0	4	0	2	1,9	4	221	283		2475,1	2649,9	80	8	0	396	0	0	504	5125	0	1	5	100	40	8	2	2	0	208		103	101
113	3	3	36	1	1	6	10	2	2	0	3	3	1	1	88.8		7	2	2	0	12	129,2	7	164	336		1359,8	3241,8	36,8	7	0	276	0	5,8	500	4601,6	0	9	8	87,5	50	8	0	2	0	214		54,4	105,9
115	3	4	43	1	3	7	10	4	5	5	1.3	3	1.3	1.3	1,8,88		7	0	2	0	5	4	2	87	120		1204,9	1166,2	58,3	10	57	138	5	0	207	2371,1	0	7	0	100	0	4	0	1	0	92		50,9	73,8
116	3	4	65	1	1	7	10	4	5	5	1,2,3	1,2,3	1,2,3	1,2,3	1.8		9	0	4	0	6	3,3	6	201	253		1776,8	2179,7	60		137,3	287	5	0	454	3956,5	0	1	0	100	100	4	9	3	0	147		147,6	90
117	3	4	51	1	1	7	10	4	5	5	0	0	0	0	9	Boxtraining	9	0	10	0	4	10	16	249	227		2180,3	1590,9	69,2	15	53,6	326,3	4,5	0	476	3771,2													65,1
118	3	3	30	1	1	5	10	0	1	1	0	0	0	1.2	8		8	0	2	0	4	5,9	1	123	222		1363,2	2119,8	66,7		0	247	0	0	345	3483	0	8	3	100	50	8	2	2	2	277		90,8	104,9
119	3	4	39	1	3	7	10	4	5	5	1.3	1.3	1.3	1,3,4	1,3,8,9,88	Mimic, Ross	8	0	8	0	5	48,8	0	106	131		1045,8	1314	61,5	8	23,3	148,3	,7	0	237	2359,8	0	0	2	100	0	4	,806532	1	1	87		41,9	74,6
120	3	3	32	1	1	7	10	2	4	3	0	0	1,2,3	1,2,3	8		9	0	3	0	5	4,7	1	115	264		987	2586,4	64,3	14	45,4	280	6	0	379	3573,4	0	1	1	100	50	4	13	1	0	121		58,9	68,1
121	3	4	58	1	1	7	10	4	5	5	0	0	0	1,2,3	8		8	0	7	0	9	9,8	5	280	279		2323,9	2215,9	47,1	16	111,4	395	30	0	559	4539,8	0	1	0	100	50	4	0	0	0	107		20,2	77
122	3	3	35	1	1	5	10	2	2	2	3	3	1.2	1.2	8		10	0	1	0	0	0	3	116	152		1397	2224,8	100	12	18,8	151	0	0	268	3621,8	0	4	2	100	50	4	0	1	0	93		85,3	120,5
[truncated: 67 more columns]
